# Supplementary material for: Gender, Age, Family and Territorial Features of Dietary and Physical Activity Patterns in Russian Youths
Source: Int J Environ Res Public Health. 2022 May 9;19(9):5779. doi: 10.3390/ijerph19095779 (PMC9104441; doi:10.3390/ijerph19095779)
Supplement: Supplementary file 1 [file ijerph-19-05779-s001.zip]

Archive with 4 entries (3 files):
- ijerph-1686703-supplementary/
- ijerph-1686703-supplementary/Supplementary Table S1.pdf
- ijerph-1686703-supplementary/Supplementary Table S2.pdf
- ijerph-1686703-supplementary/Supplementary Table S3.pdf
